# Supplementary material for: Direct Mercury Detection in Landfill Leachate Using a Novel AuNP-Biopolymer Carbon Screen-Printed Electrode Sensor
Source: Micromachines (Basel). 2021 Jun 1;12(6):649. doi: 10.3390/mi12060649 (PMC8229311; doi:10.3390/mi12060649)
Supplement: Supplementary file 1 [file micromachines-12-00649-s001.zip]

Archive with 1 entries (1 files):
- micromachines-1230272-supplementary.pdf
